# Supplementary material for: Downregulation of Notch Signaling‐Stimulated Genes in Neurovascular Unit Alterations Induced by Chronic Cerebral Hypoperfusion
Source: Immun Inflamm Dis. 2024 Nov 28;12(11):e70082. doi: 10.1002/iid3.70082 (PMC11603426; doi:10.1002/iid3.70082)
Supplement: Supplementary file 1 — Supporting information. [file IID3-12-e70082-s001.xlsx]

## Sheet: primer sequences 
List of primer sequences used for qRT-PCR analysis.
Gene	Forward Sequence	Reverse Sequence
Gapdh	AATGTGTCCGTCGTGGATCTGA	GATGCCTGCTTCACCACCTTCT
Vegfa	CTGCTGTAACGATGAAGCCCTG	GCTGTAGGAAGCTCATCTCTCC
Pecam1	CCAAAGCCAGTAGCATCATGGTC	GGATGGTGAAGTTGGCTACAGG
Acta2	TGCTGACAGAGGCACCACTGAA	CAGTTGTACGTCCAGAGGCATAG
Pdgfrb	GTGGTCCTTACCGTCATCTCTC	GTGGAGTCGTAAGGCAACTGCA
Gfap	CACCTACAGGAAATTGCTGGAGG	CCACGATGTTCCTCTTGAGGTG
Aqp4	AGCCAGCATGAATCCAGCTCGA	TCATAAAGGGCACCTGCCAGCA
Cldn5	TGACTGCCTTCCTGGACCACAA	CATACACCTTGCACTGCATGTGC
Itgam	TACTTCGGGCAGTCTCTGAGTG	ATGGTTGCCTCCAGTCTCAGCA
Rbfox3	CACCACTCTCTTGTCCGTTTGC	GGCTGAGCATATCTGTAAGCTGC
Trem2	CTACCAGTGTCAGAGTCTCCGA	CCTCGAAACTCGATGACTCCTC
Aif1	TCTGCCGTCCAAACTTGAAGCC	CTCTTCAGCTCTAGGTGGGTCT
Ifi209	CTCCAGTGTCTTCAGGAACAGC	CCTTGCTGGTGACCATTTTCCTC
Ifi211	CCAGTCACCAATACTCCACAGC	CTCTGAGTGGAGAACAGCACCT
Ccr7	AGAGGCTCAAGACCATGACGGA	TCCAGGACTTGGCTTCGCTGTA
Fcgr1	ACCTGAGTCACAGCGGCATCTA	TGACACGGATGCTCTCAGCACT
S1pr3	GCTTCATCGTCTTGGAGAACCTG	CAGAGAGCCAAGTTGCCGATGA
Cdh6	TCGAGTACAGCATCACTGACGG	GATTGGAGGCTTCCACCTTGAG
Grip2	GGAAGCCAATCAACTCCTGAGAG	CCAAGTTCCACGCTGTGCTTCT
Perp	TCCAGACATCGTCGCTTTGGTG	AGAGAATGAAGCAGATGCACAGG
Pln	GGACCAAAGGAACTTGCCAGCT	CAACAGGCAGCCAAATGTGAGC
Tcim	ATCCACGGCTACCACTTCGACA	CGCTCCTCTGCCTTCTTGTCTC
