# Supplementary material for: Downregulation of Notch Signaling‐Stimulated Genes in Neurovascular Unit Alterations Induced by Chronic Cerebral Hypoperfusion
Source: Immun Inflamm Dis. 2024 Nov 28;12(11):e70082. doi: 10.1002/iid3.70082 (PMC11603426; doi:10.1002/iid3.70082)
Supplement: Supplementary file 2 — Supporting information. [file IID3-12-e70082-s002.xlsx]

## Sheet: DEGs
Gene ID	Gene Symbol	log2FC (BCAS / Sham)	Padj (BCAS / Sham)
12316	'Aspm'	8.17975	1.33844e-06
234396	'Ankle1'	7.80784	9.8105e-06
217216	'BC030867'	7.70325	9.57061e-05
233186	'Siglecf'	7.48859	0.000633228
20460	'Stil'	7.3526	0.000423114
234671	'Ces2c'	7.21448	0.000188345
108961	'E2f8'	7.15872	0.000425225
70218	'Kif18b'	7.06759	0.000739523
619289	'Rfx8'	6.59152	0.00472502
24046	'Scn11a'	6.58837	0.00452246
17063	'Muc13'	6.53003	0.0162396
75563	'Dnali1'	6.48988	0.0257486
54390	'Sit1'	6.47093	0.00738763
140743	'Rem2'	6.34834	0.0229266
332579	'Card9'	6.25594	0.0165941
66139	'Mymk'	5.97684	0.0487732
12235	'Bub1'	6.91645	0.000718133
277328	'Trpa1'	6.54195	0.000433788
381293	'Kif14'	4.89909	0.0302802
16840	'Cnmd'	6.19686	0.00674142
18005	'Nek2'	6.47972	4.53174e-08
12532	'Cdc25c'	5.88256	0.0125262
78733	'Troap'	5.37747	0.00590448
404710	'Iqgap3'	4.84204	5.90813e-05
66468	'Ska1'	4.40575	0.0382591
56546	'Sec1'	4.35612	0.044707
218977	'Dlgap5'	5.3148	0.000723473
58805	'Mlxipl'	4.26336	0.000395005
217845	'Ifi27l2b'	5.39475	0.00402496
235505	'Cd109'	5.28965	7.37447e-13
217653	'Mis18bp1'	4.96484	7.30454e-09
15437	'Hoxd8'	5.78624	7.96988e-08
11542	'Adora3'	3.96305	0.00840806
70024	'Mcm10'	3.55101	0.0370656
17345	'Mki67'	4.73845	2.30117e-14
17279	'Melk'	4.53204	0.000140767
71988	'Esco2'	3.99936	0.000203593
17295	'Met'	3.37563	0.0116714
67849	'Cdca5'	4.9284	0.000127703
23834	'Cdc6'	3.33757	0.0010168
50778	'Rgs1'	4.09175	0.0195877
74107	'Cep55'	3.56991	0.0499784
76131	'Depdc1a'	3.33644	0.0105089
16997	'Ltbp2'	3.9582	2.60675e-08
71878	'Fam83d'	3.47293	0.00156901
76843	'Dtl'	2.77525	0.0261597
21973	'Top2a'	5.16519	5.83751e-05
73804	'Kif2c'	3.66329	0.0096261
93695	'Gpnmb'	4.77133	1.40476e-14
234258	'Neil3'	4.21511	2.66711e-05
102920	'Cenpi'	3.47594	0.000421523
54141	'Spag5'	3.50043	0.000755449
26886	'Cenph'	3.15047	0.0157643
16551	'Kif11'	3.6228	2.71604e-11
11425	'Apoc4'	4.42352	0.0289466
108000	'Cenpf'	2.58929	1.04132e-10
80910	'Gpr84'	4.4599	0.00276465
66977	'Nuf2'	3.66719	0.00116815
268697	'Ccnb1'	4.6284	2.83303e-10
54392	'Ncapg'	3.14559	0.0137797
16571	'Kif4'	2.74498	4.1802e-05
83672	'Sytl3'	2.62098	0.0172916
80986	'Ckap2'	3.79167	2.97537e-05
67492	'Zfand4'	2.0793	0.0195274
72415	'Sgo1'	1.85563	0.0462388
68794	'Flnc'	2.07669	0.00123684
12534	'Cdk1'	3.82591	7.24365e-17
11464	'Actc1'	3.78045	0.000124357
16175	'Il1a'	2.84695	0.0221056
320452	'P4ha3'	2.41667	0.0186532
17121	'Mxd3'	4.28031	5.2993e-07
229499	'Fcrl1'	2.97447	0.0450167
72107	'Dscc1'	2.73518	0.0225792
13003	'Vcan'	1.68671	0.0177446
21877	'Tk1'	4.92817	1.17429e-08
237178	'Ppef1'	2.75061	0.00161249
18162	'Npr3'	2.65245	1.75832e-05
12767	'Cxcr4'	2.97824	9.01522e-05
100041194	'Ahnak2'	1.55456	9.85639e-05
230098	'Arhgef39'	2.3801	0.0120019
15366	'Hmmr'	2.13833	0.00166825
216984	'Evi2b'	2.74763	0.00665756
109212	'Pimreg'	4.32625	3.14876e-07
67121	'Mastl'	2.13653	0.00442223
12526	'Cd8b1'	2.64001	0.0262288
436440	'Gpr31b'	3.06002	0.00302337
70450	'Unc13d'	2.71532	0.00224339
381810	'Lpar5'	1.71068	0.040021
13011	'Cst7'	7.72453	4.65855e-14
108956	'Apol7c'	2.96669	0.0370593
94227	'Pi15'	1.41821	0.0059591
16797	'Lat'	2.26064	0.0397692
70466	'Ckap2l'	2.73556	0.00302004
12428	'Ccna2'	3.06388	1.04888e-09
72119	'Tpx2'	2.78658	7.62398e-05
229323	'Gpr171'	2.11384	0.0120476
16411	'Itgax'	1.85381	0.00888869
11799	'Birc5'	4.44256	1.03874e-10
240427	'Setbp1'	1.11589	0.0146841
20135	'Rrm2'	3.5819	8.77159e-13
14462	'Gata3'	1.66133	0.0206425
219144	'Arl11'	3.56028	3.77747e-13
14793	'Cdca3'	3.25044	4.03488e-07
75345	'Slamf7'	1.95345	0.0219698
68026	'Pclaf'	3.18719	1.05137e-09
14727	'Lilr4b'	2.10419	0.0218582
19361	'Rad51'	2.16282	0.00635269
17476	'Mpeg1'	2.62838	0.000340399
17085	'Ly9'	2.27941	7.58716e-06
12775	'Ccr7'	2.32721	0.0156938
80901	'Cxcr6'	1.90539	0.0352921
244416	'Ppp1r3b'	1.74313	0.00506464
67052	'Ndc80'	2.25495	0.000122498
330267	'Thsd7a'	1.10479	0.0178045
18817	'Plk1'	2.42329	6.6802e-06
228482	'Arhgap11a'	1.2112	0.0415414
66570	'Cenpm'	2.32969	0.0406829
110033	'Kif22'	3.46172	1.69968e-10
74096	'Hvcn1'	2.86171	6.15034e-05
12502	'Cd3g'	2.32447	0.0187269
26434	'Prnd'	2.5064	6.24827e-05
60530	'Fignl1'	1.59215	0.0186532
16000	'Igf1'	1.23648	0.00605345
16768	'Lag3'	3.76814	5.26415e-09
23845	'Clec5a'	1.76629	0.0215165
56857	'Slc37a2'	1.37537	0.0178207
20302	'Ccl3'	3.18881	0.000395005
13143	'Dapk2'	3.0998	7.59463e-12
14255	'Flt3'	1.89295	0.0013355
16069	'Jchain'	2.45034	0.0010499
69065	'Chac1'	1.69586	0.0107035
12442	'Ccnb2'	3.20456	2.26726e-05
215243	'Traf3ip3'	1.75289	0.0337533
276950	'Slfn8'	1.1425	0.032487
27007	'Klrk1'	2.08731	0.00281251
170743	'Tlr7'	1.12489	0.021644
21942	'Tnfrsf9'	1.75396	0.00296483
243385	'Gprin3'	1.16029	0.0291399
76123	'Gpsm2'	1.22536	0.033504
20378	'Frzb'	1.83374	0.0038524
12236	'Bub1b'	1.14837	0.00825421
16994	'Ltb'	2.27103	0.0186328
16185	'Il2rb'	1.99851	0.0116429
15985	'Cd79b'	2.41564	0.00523062
236312	'Ifi209'	1.52968	0.0198463
252837	'Ackr4'	3.0748	4.09839e-15
233406	'Prc1'	2.62574	1.03099e-11
12984	'Csf2rb2'	2.45595	4.23328e-06
108907	'Nusap1'	1.17309	0.0128987
12489	'Cd33'	1.58557	0.00160784
16590	'Kit'	2.63095	2.88581e-09
211612	'Ptchd1'	1.14528	0.000368062
66929	'Asf1b'	2.18049	0.0426113
72828	'Ubash3b'	1.31795	0.0174859
94176	'Dock2'	1.46593	0.0157861
319713	'Ablim3'	2.41594	4.79665e-13
233549	'Mogat2'	1.80079	0.0116907
56554	'Raet1d'	1.97174	9.76646e-05
66442	'Spc25'	2.54366	2.79083e-09
93880	'Pcdhb9'	1.42917	0.0116714
20216	'Acsm3'	1.43232	0.0225792
55991	'Panx1'	1.3142	0.0324318
16518	'Kcnj2'	1.47143	0.000193644
12505	'Cd44'	1.11651	0.0401299
238377	'Gpr68'	2.02578	7.95362e-10
279572	'Tlr13'	1.52102	0.0176776
12986	'Csf3r'	1.75949	0.0229266
319974	'Auts2'	1.00705	0.01317
12834	'Col6a2'	1.10499	0.0163258
57442	'Kcne3'	1.89776	0.00888869
52276	'Cdca8'	1.87625	0.000368944
16188	'Il3ra'	1.3458	0.0495941
226691	'Ifi207'	1.54855	0.000376331
11622	'Ahr'	1.0076	0.0102749
50498	'Ebi3'	1.39354	0.0238602
226652	'Arhgap30'	1.23983	0.00674142
20296	'Ccl2'	1.78493	0.0229266
78416	'Rnase6'	1.53831	0.0224359
98365	'Slamf9'	2.25145	0.00193009
12517	'Cd72'	2.13878	0.000340399
223433	'Otulinl'	1.41722	0.00930253
328381	'Sh2d4b'	1.27695	0.0409761
22324	'Vav1'	1.00246	0.0399662
57916	'Tnfrsf13b'	1.20842	0.0289466
353169	'Slc2a12'	1.54238	1.61579e-06
26934	'Racgap1'	1.44606	0.00506769
12503	'Cd247'	2.31842	5.97852e-08
56743	'Lat2'	1.79961	0.0408179
14129	'Fcgr1'	1.64784	8.31077e-06
12047	'Bcl2a1d'	1.78104	0.0344117
272551	'Gins2'	1.50948	0.00276465
106068	'Slc45a4'	2.1801	1.97354e-13
14063	'F2rl1'	1.29691	0.00424672
225642	'Grp'	3.01524	4.42684e-14
14676	'Gna15'	1.17752	0.0308588
209387	'Trim30d'	1.19564	0.00105054
23880	'Fyb'	1.26086	0.00568985
20716	'Serpina3n'	2.46214	2.49087e-05
68612	'Ube2c'	2.43639	1.24369e-10
13723	'Emb'	1.22065	0.00102887
14086	'Fscn1'	1.36365	0.00624834
56644	'Clec7a'	2.78962	4.07027e-07
11468	'Actg2'	2.89094	1.15742e-18
60361	'Ms4a4b'	2.24308	0.0164252
12524	'Cd86'	1.09406	0.0466412
17060	'Blnk'	2.11108	0.000107496
381308	'Ifi211'	1.44652	0.000374022
20308	'Ccl9'	1.2936	0.0316742
68743	'Anln'	1.21752	1.57154e-07
52855	'Lair1'	1.56595	0.0240697
12267	'C3ar1'	1.11233	0.00507892
66197	'Cks2'	1.86619	0.000976622
21391	'Tbxas1'	1.26069	0.0259772
15163	'Hcls1'	1.4946	0.000742803
17181	'Matn2'	1.25248	0.000684409
16170	'Il16'	1.32768	0.00506464
107995	'Cdc20'	2.22975	7.24417e-12
20491	'Sla'	1.18037	0.04214
240725	'Sulf1'	1.05511	0.0292864
15951	'Ifi204'	1.35026	0.000166136
319171	'Hist1h2ap'	3.20757	2.07574e-08
17218	'Mcm5'	1.14709	0.00242372
17969	'Ncf1'	1.25849	0.00851458
12772	'Ccr2'	1.22372	0.0318503
107373	'Fam111a'	1.17164	0.00523062
16970	'Lrmp'	1.38689	0.00726624
106795	'Tcf19'	1.42012	0.000188302
67742	'Samsn1'	1.5178	0.00302337
216445	'Arhgap9'	1.0078	0.0201811
56745	'C1qtnf1'	2.09436	3.43651e-12
19735	'Rgs2'	1.24483	0.0187269
12045	'Bcl2a1b'	2.64353	7.96988e-08
338346	'Gpr21'	1.97213	1.80425e-12
23890	'Gpr34'	1.68666	0.00138191
12523	'Cd84'	1.26736	0.001126
107321	'Lpxn'	1.03088	0.0475421
12268	'C4b'	1.99678	4.62236e-13
17916	'Myo1f'	1.27916	0.00905943
80719	'Igsf6'	1.16091	0.00829955
14114	'Fbln1'	1.12876	0.00376019
12493	'Cd37'	1.41298	0.0266282
15162	'Hck'	1.38953	0.0173063
56150	'Mad2l1'	1.04421	0.00776627
320981	'Enpp6'	1.59241	1.11289e-11
20855	'Stc1'	1.41574	0.00413674
230787	'Themis2'	1.13627	0.0238602
20621	'Snn'	1.00365	0.000467909
13120	'Cyp4b1'	1.49268	0.0386227
50784	'Plpp2'	1.46876	2.22217e-06
20266	'Scn1b'	1.11666	0.0118433
21335	'Tacc3'	1.02921	0.0214653
19354	'Rac2'	1.37122	0.0105607
15900	'Irf8'	1.67768	3.32123e-08
18173	'Slc11a1'	1.06615	0.0498272
233274	'Siglech'	1.67943	0.000433788
20972	'Syngr1'	2.70146	0.0116054
69769	'Tnfaip8l2'	1.09923	0.033504
665433	'Hist1h2ao'	1.8098	0.000471449
60322	'Chst7'	1.00498	0.00206787
12837	'Col8a1'	2.54842	1.9978e-40
83603	'Elovl4'	2.39843	7.6303e-38
217830	'Dglucy'	1.58853	2.08663e-06
12615	'Cenpa'	1.06978	0.00199864
20307	'Ccl8'	1.71466	0.0193929
30794	'Pdlim4'	2.09327	3.05029e-07
70839	'P2ry12'	1.36977	0.0189834
19261	'Sirpa'	1.18903	0.00644651
14276	'Folr2'	1.23809	0.016712
12506	'Cd48'	1.48899	0.000843001
231633	'Tmem119'	1.19023	0.0328095
12825	'Col3a1'	1.01984	0.000306578
66824	'Pycard'	1.36463	3.55791e-07
11535	'Adm'	1.28787	0.00119465
72361	'Ces2g'	1.00085	0.0026487
66102	'Cxcl16'	1.46587	1.7465e-08
140497	'Cd300c2'	1.3563	0.000241007
14998	'H2-DMa'	1.20085	0.000457403
68662	'Scgb3a1'	2.23549	0.000198967
22271	'Upp1'	2.99758	0.000178997
12508	'Cd53'	1.37336	4.3898e-05
15170	'Ptpn6'	1.37168	2.6244e-05
54124	'Cks1b'	1.03803	0.0386377
69774	'Ms4a6b'	1.03976	0.000167484
78754	'Galnt15'	1.19403	5.4666e-06
73656	'Ms4a6c'	1.15976	0.0264385
20305	'Ccl6'	1.90759	3.14701e-06
72512	'Tmem173'	1.18406	0.00809413
20375	'Spi1'	1.39167	0.000108434
110558	'H2-Q9'	1.36024	6.66476e-05
83433	'Trem2'	2.68345	1.2212e-09
16854	'Lgals3'	1.38795	3.08227e-07
11629	'Aif1'	1.40655	0.000488282
67951	'Tubb6'	2.02484	1.66825e-25
23833	'Cd52'	2.08256	0.000600723
80891	'Fcrls'	1.92556	1.98979e-08
14130	'Fcgr2b'	1.21666	8.0299e-07
104759	'Pld4'	1.15406	0.000456208
16826	'Ldb2'	1.35964	3.06099e-10
11601	'Angpt2'	1.10619	8.46803e-07
17084	'Ly86'	2.21155	8.30254e-08
223672	'Apol9a'	1.1451	7.34004e-05
20198	'S100a4'	1.13468	0.0327207
252966	'Cables2'	1.10823	4.63924e-06
72318	'Cyth4'	1.04675	5.46321e-12
21682	'Tec'	1.52704	1.42332e-11
67865	'Rgs10'	1.3092	0.000150028
16534	'Kcnn4'	1.10836	3.47509e-06
20200	'S100a6'	1.18176	3.11992e-06
12514	'Cd68'	1.65924	8.36734e-11
17110	'Lyz1'	1.27949	2.18298e-05
14969	'H2-Eb1'	1.18202	3.35866e-06
12554	'Cdh13'	1.56562	1.35219e-19
14131	'Fcgr3'	1.45063	3.40785e-11
18606	'Enpp2'	1.20685	4.99221e-08
15018	'H2-Q7'	1.24528	5.4378e-06
14960	'H2-Aa'	1.27204	3.14983e-08
15212	'Hexb'	1.56824	0.0271662
13040	'Ctss'	2.22269	0.000914615
108169013	'Gm46894'	1.17161	9.39872e-05
12259	'C1qa'	1.65734	1.23324e-07
110557	'H2-Q6'	1.11948	1.00773e-05
16010	'Igfbp4'	1.1104	1.31023e-11
19141	'Lgmn'	1.37936	1.77759e-08
14127	'Fcer1g'	1.50869	4.07027e-07
22177	'Tyrobp'	1.53485	8.40029e-06
12262	'C1qc'	1.66229	0.0206425
12260	'C1qb'	1.7669	1.63094e-10
14961	'H2-Ab1'	1.22176	9.73893e-08
14580	'Gfap'	2.02714	0.0386096
16149	'Cd74'	1.25452	7.51459e-08
20229	'Sat1'	1.3359	2.24338e-21
17105	'Lyz2'	1.25394	6.3678e-06
66214	'Rgcc'	-1.00059	0.00117455
380698	'Obscn'	-1.00588	0.0151261
71795	'Pitpnc1'	-1.01053	5.44691e-08
83397	'Akap12'	-1.01539	0.00442223
74055	'Plce1'	-1.01595	0.00452246
241226	'Itga8'	-1.01661	0.000132473
18166	'Npy1r'	-1.01937	0.00297222
21844	'Tiam1'	-1.02808	0.020612
668212	'Efr3b'	-1.03174	5.4666e-06
21809	'Tgfb3'	-1.03292	5.45901e-05
78283	'Map7d2'	-1.0381	0.0177446
218544	'Sgtb'	-1.03936	0.0172026
235300	'Tmem136'	-1.04116	0.030212
93960	'Nkd1'	-1.04476	0.000620225
67252	'Cap2'	-1.04515	3.20062e-06
433323	'Sgpp2'	-1.05647	1.32645e-11
121021	'Cspg4'	-1.06122	0.00994718
271424	'Ip6k3'	-1.06325	0.00630601
13717	'Eln'	-1.06858	0.0030929
245607	'Gprasp2'	-1.07873	0.000940513
60345	'Nrip2'	-1.08776	0.00418186
234797	'6430548M08Rik'	-1.08993	0.0120365
12810	'Coch'	-1.09194	0.00481542
230316	'Megf9'	-1.09352	0.049336
12830	'Col4a5'	-1.09369	0.000203593
320802	'Ifitm10'	-1.1023	0.0233198
15894	'Icam1'	-1.1031	9.78398e-05
17130	'Smad6'	-1.10662	0.0048488
225010	'Lclat1'	-1.10721	0.000438804
263406	'Plekhg3'	-1.10913	0.0201229
381112	'Arhgef33'	-1.11008	0.0203502
83691	'Crispld1'	-1.11092	0.000633228
329251	'Ppp1r12b'	-1.12391	8.1085e-09
17540	'Mrvi1'	-1.13309	1.11329e-06
52076	'Tmem38b'	-1.13372	1.45663e-06
20897	'Stra6'	-1.13488	0.0105089
71738	'Mamdc2'	-1.1359	0.00460735
22004	'Tpm2'	-1.14028	1.81967e-11
53318	'Pdlim3'	-1.14777	1.84836e-06
11475	'Acta2'	-1.14963	6.49021e-07
101543	'Wtip'	-1.15254	2.33825e-05
16367	'Irs1'	-1.15554	0.0362486
13400	'Dmpk'	-1.1568	6.62833e-07
320106	'Slc38a11'	-1.16202	2.94068e-05
224419	'Map3k7cl'	-1.16852	0.00900145
98932	'Myl9'	-1.17399	3.70467e-08
106393	'Srl'	-1.17586	0.0256078
22402	'Ccn4'	-1.1809	0.0394093
22042	'Tfrc'	-1.1818	0.00654764
73173	'Pcdh18'	-1.18264	0.000769648
13610	'S1pr3'	-1.18277	0.00523062
68075	'Lurap1'	-1.18345	0.00190378
71111	'Gpr39'	-1.18665	0.0497098
319742	'Mpzl3'	-1.19349	0.00503544
233744	'Spon1'	-1.20025	1.07022e-06
71973	'Rbpms2'	-1.20138	2.32767e-07
110197	'Dgkg'	-1.20176	0.0017136
69068	'Tcim'	-1.21072	1.27993e-06
210356	'Nckap5'	-1.21577	0.0212984
320078	'Olfml2b'	-1.23617	0.00142109
22436	'Xdh'	-1.23666	5.70512e-08
66497	'Cmss1'	-1.25451	0.000200298
666794	'Rbm24'	-1.2557	0.00556833
93843	'Pnck'	-1.25601	0.012086
14734	'Gpc3'	-1.27615	3.89813e-06
216867	'Slc16a11'	-1.28035	0.000127985
24131	'Ldb3'	-1.29123	0.00103644
16533	'Kcnmb1'	-1.30444	9.63407e-06
268807	'Klhl38'	-1.3108	0.0238602
14302	'Frk'	-1.32278	0.027404
239530	'Gpr20'	-1.32371	0.000173588
17880	'Myh11'	-1.35381	7.79684e-08
21366	'Slc6a6'	-1.35517	1.10135e-16
238076	'Kcns3'	-1.35655	0.0276329
16477	'Junb'	-1.36206	0.000887883
56847	'Aldh1a3'	-1.36378	0.0344678
235636	'Rtp3'	-1.36684	0.00442223
269132	'Colgalt2'	-1.36805	6.34482e-05
224796	'Clic5'	-1.38238	2.96388e-08
18436	'P2rx1'	-1.40083	6.96991e-05
18821	'Pln'	-1.41097	5.16978e-06
19736	'Rgs4'	-1.41793	4.99571e-05
20348	'Sema3c'	-1.41894	6.7485e-10
19252	'Dusp1'	-1.42199	3.44809e-13
11931	'Atp1b1'	-1.42806	6.7586e-09
20391	'Sgca'	-1.42826	0.0103144
23796	'Aplnr'	-1.42839	4.28012e-06
20557	'Slfn3'	-1.43346	0.022727
16404	'Itga7'	-1.44896	4.23328e-06
16493	'Kcna5'	-1.45492	2.13519e-05
64242	'Ngb'	-1.46525	0.000167209
18126	'Nos2'	-1.46609	1.69419e-05
52428	'Rhpn2'	-1.47371	6.46262e-05
110876	'Scn2a'	-1.47781	0.00972711
77889	'Lbh'	-1.49571	1.12633e-06
70086	'Cysltr2'	-1.5186	0.00859363
432779	'Lrrc14b'	-1.57573	0.00644651
23876	'Fbln5'	-1.57724	5.46399e-32
213556	'Plekhh2'	-1.57734	0.000166136
64058	'Perp'	-1.63098	3.52104e-07
94219	'Cnnm2'	-1.63536	2.035e-09
22141	'Tub'	-1.64256	0.000812087
76142	'Ppp1r14c'	-1.66399	0.000101738
13406	'Dmp1'	-1.67651	0.0488264
74165	'Fbxl22'	-1.68008	0.000456208
18205	'Ntf3'	-1.70119	0.0161773
56504	'Srpk3'	-1.70259	0.00332742
14281	'Fos'	-1.72045	2.66711e-05
12922	'Crhr2'	-1.72753	0.0118931
69852	'Tcf23'	-1.74476	0.00125871
381339	'Tmem182'	-1.75714	0.000702301
74116	'Pi16'	-1.76504	4.18403e-07
12563	'Cdh6'	-1.81157	3.18462e-06
57816	'Tesc'	-1.81544	0.0233564
271697	'Cdk15'	-1.91827	0.000761193
233752	'Insc'	-1.92171	6.02337e-08
77794	'Adamtsl2'	-2.01305	0.00899911
278304	'Zfp385c'	-2.02337	0.0370118
240892	'Dusp27'	-2.02357	0.00235041
327747	'Mettl24'	-2.04815	0.0106411
26367	'Ceacam2'	-2.07551	0.00332742
77739	'Adamtsl1'	-2.11812	4.40708e-11
18133	'Ccn3'	-2.13704	7.29586e-07
55987	'Cpxm2'	-2.18761	0.000122675
66528	'Smim5'	-2.1995	7.46561e-10
216441	'Slc26a10'	-2.20746	9.52167e-10
271127	'Adamts16'	-2.28098	0.0163258
399548	'Scn4b'	-2.28141	1.05815e-08
259097	'Olfr558'	-2.34292	9.81976e-11
65256	'Asb2'	-2.35718	1.16758e-13
13106	'Cyp2e1'	-2.37617	4.67384e-07
382111	'Susd5'	-2.56408	1.36046e-15
70882	'Armc3'	-2.81107	0.0011706
68760	'Synpo2l'	-2.88861	0.000300196
320502	'Lmod3'	-3.01696	0.0142451
20533	'Slc4a1'	-3.02099	2.44929e-05
73707	'Gucy2g'	-3.23288	0.00452246
243547	'Grip2'	-3.29935	4.42684e-14
116904	'Alpk3'	-3.72349	0.0189834
268729	'Frmpd2'	-3.93568	0.0477024
20310	'Cxcl2'	-3.99316	0.0439257
80978	'Mrgprh'	-4.39928	0.001376
209550	'Rad51ap2'	-4.60109	0.00999947
628870	'Otogl'	-4.78784	1.05211e-06
14652	'Glp1r'	-4.84633	0.0355372
403175	'Tigd4'	-4.99189	0.028115
223513	'Abra'	-6.9134	0.000935173
338352	'Nell1'	-7.30808	0.000167209
